# Supplementary material for: Enhanced Photocatalytic Hydrogen Production Activity by Constructing a Robust Organic-Inorganic Hybrid Material Based Fulvalene and TiO2
Source: Nanomaterials (Basel). 2022 Jun 3;12(11):1918. doi: 10.3390/nano12111918 (PMC9182102; doi:10.3390/nano12111918)
Supplement: Supplementary file 1 [file nanomaterials-12-01918-s001.zip]

Archive with 1 entries (1 files):
- nanomaterials-1681999-supplementary.pdf
